# Supplementary material for: Clinical Features and Response to Treatment in Elderly Subjects Affected by Hidradenitis Suppurativa: A Cohort Study
Source: J Clin Med. 2023 Dec 18;12(24):7754. doi: 10.3390/jcm12247754 (PMC10744325; doi:10.3390/jcm12247754)
Supplement: Supplementary file 1 [file jcm-12-07754-s001.zip]

Archive with 1 entries (1 files):
- jcm-2737091-supplementary.pdf
